# Supplementary material for: Large-scale robot-assisted genome shuffling yields industrial Saccharomyces cerevisiae yeasts with increased ethanol tolerance
Source: Biotechnol Biofuels. 2015 Feb 26;8:32. doi: 10.1186/s13068-015-0216-0 (PMC4354739; doi:10.1186/s13068-015-0216-0)
Supplement: Additional file 2: — Fermentation data hybrids generated with genome shuffling with random mating. [file 13068_2015_216_MOESM2_ESM.xlsx]

## Sheet: Blad1
Additional File 2
	code	EtOH production (relative to EtOH Red)	EtOH production (% (v/v))	fermentation time (days)	re-tested
Growth-selected F3 hybrids	1	102.04	19.34	8	*
	2	101.042	20.04	10
	3	100.879	19.12	7	*
	4	98.98	18.76	9
	5	98.0302	18.58	8
	6	97.9247	18.56	8
	7	95.3922	18.08	8
	8	95.0756	18.02	9
	9	94.8908	18.82	9
	10	94.5882	18.76	14
	11	94.4874	18.74	10
	12	94.4425	17.9	8
	13	94.1849	18.68	9
	14	94.084	18.66	10
	15	92.8597	17.6	8
	16	92.0155	17.44	8
Survival-selected F3 hybrids	1	97.1092	19.26	11
	2	96.6585	18.32	11
	3	96.3025	19.1	13
	4	96.2017	19.26	11
	5	93.2773	18.5	10
	6	92.9748	18.44	12
	7	92.6486	17.56	11
	8	92.0155	17.44	9
	9	91.4879	17.34	12
	10	90.7563	18	10
	11	90.2521	19.1	13
	12	89.3774	16.94	10
	13	89.2437	17.7	11
	14	89.0609	16.88	9
	15	88.1345	18.44	12
	16	82.2019	15.58	11
Unselected F3 hybrids	1	105.176	20.86	11	*
	2	100.941	20.02	9	*
	3	99.2269	19.68	11
	4	98.521	19.54	12
	5	96.8067	19.2	10
	6	96.8067	19.2	14
	7	96.4034	19.12	8
	8	94.337	17.88	10
	9	94.0204	17.82	8
	10	93.7038	17.76	10
	11	93.4928	17.72	10
	12	93.1765	18.48	12
	13	92.8597	17.6	8
	14	92.3697	18.32	12
	15	91.7647	18.2	15
	16	89.4454	17.74	12
Selected F1 hybrids	1	107.008	20.46	8	*
	2	105.649	20.2	8	*
	3	103.87	19.86	9	*
	4	102.615	19.62	8	*
	5	101.36	19.38	7
	6	101.255	19.36	8
	7	100.523	19.22	7
	8	100.523	19.22	7
	9	100.523	19.22	7
	10	100.105	19.14	9
	11	99.3724	19	6
	12	98.3264	18.8	7
	13	97.1757	18.58	7
	14	95.2929	18.22	10
