# Supplementary material for: Large-scale robot-assisted genome shuffling yields industrial Saccharomyces cerevisiae yeasts with increased ethanol tolerance
Source: Biotechnol Biofuels. 2015 Feb 26;8:32. doi: 10.1186/s13068-015-0216-0 (PMC4354739; doi:10.1186/s13068-015-0216-0)
Supplement: Additional file 3: — Fermentation data hybrids generated with genome shuffling with targeted mating. [file 13068_2015_216_MOESM3_ESM.xlsx]

## Sheet: Blad1
Additional File 3
	code	genotype	EtOH production (relative to EtOH Red)	EtOH production (% (v/v))	fermentation time (days)	re-tested
Growth-selected F3	1	P1-8	104.394	19.64	7	*
	2	P1-8	100	18.74	9
	3	P1-8	99.5039	18.72	6
	4	P1-8	98.7597	18.58	6
	5	P1-8	97.8947	18.6	5
	6	P1-8	97.6967	18.38	10
	7	P1-8	97.1651	18.28	6
	8	P1-8	96.6336	18.18	6
	9	P1-8	95.3684	18.12	8
	10	P1-8	95.1974	17.84	7
	11	P1-8	95.1453	17.9	7
	12	P1-8	95.1453	17.9	6
	13	P1-8	92.4876	17.4	7
	14	P1-8	92.4876	17.4	6
	15	P1-8	92.3158	17.54	6
	16	P1-8	91.8947	17.46	10
	17	P1-8	91.6756	17.18	9
	18	P1-8	91.1056	17.14	7
	19	P1-8	90.7368	17.24	6
	20	P1-8	90	17.1	8
	21	P1-8	89.8947	17.08	7
	22	P1-8	89.6842	17.04	6
	23	P1-8	89.511	16.84	8
	24	P1-8	89.4737	17	6
	25	P1-8	87.5974	16.48	5
	26	P1-8	86.2105	16.38	7
	27	P1-8	85.6842	16.28	6
	28	P1-8	85.4737	16.24	5
	29	P1-8	81.8947	15.56	6
Unselected F3	1	P1-8	99.6102	18.74	6
	2	P1-8	99.2913	18.68	6
	3	P1-8	98.3991	18.44	10
	4	P1-8	95.7831	18.02	7
	5	P1-8	95.6842	18.18	9
	6	P1-8	94.5263	17.96	7
	7	P1-8	94.1302	17.64	8
	8	P1-8	92.9474	17.66	7
	9	P1-8	92.4876	17.4	7
	10	P1-8	91.7895	17.44	7
	11	P1-8	90.893	17.1	6
	12	P1-8	90.4678	17.02	6
	13	P1-8	90.4211	17.18	13
	14	P1-8	90.1053	17.12	9
	15	P1-8	89.2632	16.96	6
	16	P1-8	88.9794	16.74	7
	17	P1-8	88.9474	16.9	6
	18	P1-8	88.2353	16.6	9
	19	P1-8	87.8335	16.46	8
	20	P1-8	87.3684	16.6	7
	21	P1-8	87.3684	16.6	7
	22	P1-8	86.1091	16.2	7
	23	P1-8	85.7902	16.14	7
	24	P1-8	85.5789	16.26	8
	25	P1-8	84.6208	15.92	9
	26	P1-8	84.0893	15.82	7
	27	P1-8	82.1053	15.6	7
	28	P1-8	81.3253	15.3	5
	29	P1-8	81.0526	15.4	8
Selected F1	1	P4xP7	104.2	19.5	8	*
	2	P7xP8	103.001	19.22	8	*
	3	P7xP8	100.643	18.78	6	*
	4	P3xP7	100.107	18.68	8	*
	5	P1xP7	98.9282	18.46	8
	6	P3xP7	97.9636	18.28	9
	7	P3xP6	97.5348	18.2	7
	8	P2xP4	96.6774	18.04	10
	9	P3xP6	96.0343	17.92	7
	10	P4xP7	95.3912	17.8	13
	11	P1xP2	95.1768	17.76	6
	12	P4xP8	93.1404	17.38	8
	13	P4xP5	92.4973	17.26	8
	14	P5xP7	91.104	17	6
	15	P2xP8	86.7095	16.18	9
