# Supplementary material for: Large-scale robot-assisted genome shuffling yields industrial Saccharomyces cerevisiae yeasts with increased ethanol tolerance
Source: Biotechnol Biofuels. 2015 Feb 26;8:32. doi: 10.1186/s13068-015-0216-0 (PMC4354739; doi:10.1186/s13068-015-0216-0)
Supplement: Additional file 4: — Fermentation data hybrids that were tested in biological triplicates. Promising hybrids (see Additional files 2 and 3) were subjected to VHG fermentations. For each parameter the mean and standard deviation are shown. Yield was calculated based on the maximal amount of ethanol that could be formed based on glucose consumption. It is also indicated whether the ethanol production is significantly different from the ethanol production by Ethanol Red in the same batch (t-test). [file 13068_2015_216_MOESM4_ESM.xlsx]

## Sheet: Blad1
Additional File 4
						Maximal ethanol accumulation								Ethanol productivity
								t-test		yield		ferm.time			estimated productivity (d=7)
		code	code Table 1	genotype	relative	% (v/v)	g/l	significant?	p value	(%)	g/g)	(days)	overall (g/l/h)	relative	(g/l/h)	significant? (t test)	p value
Random hybrids	Growth-selected F3	1	H12	unknown	100.4 ± 0.88	19.5 ± 0.17	154.1 ± 1.35	no	0.6079	95.3 ± 0.15	0.49 ± 0.00	10-11	0.64 ± 0.04	97.8 ± 1.40	0.91 ± 0.01	no	0.0842
		3	H8	unknown	102.0 ± 0.70	19.0 ± 0.13	150.3 ± 1.03	yes	0.0258	95.7 ± 0.16	0.49 ± 0.00	10-11	0.60 ± 0.03	98.3 ± 0.59	0.88 ± 0.01	yes, but weaker	0.0306
	Unselected F3	1	H3	unknown	106.2 ± 1.16	19.8 ± 0.22	156.6 ± 1.71	yes	0.0014	95.3 ± 0.30	0.49 ± 0.00	10	0.65 ± 0.01	103.6 ± 1.32	0.93 ± 0.01	yes	0.0139
		2	H13	unknown	96.9 ± 0.10	18.5 ± 0.02	146.3 ± 0.16	yes, but worse	0.0064	93.5 ±0.81	0.48 ± 0.00	9	0.67 ± 0.00	95.6 ± 0.01	0.85 ± 0.00	yes, but weaker	0.0091
	Selected F1	1	H2	unknown	107.3 ± 0.21	20.0 ± 0.04	158.2 ± 0.32	yes	<0.0001	96.4 ± 0.18	0.49 ± 0.00	8	0.82 ± 0.00	106.7 ± 0.19	0.95 ± 0.00	yes	< 0.0001
		2	H4	unknown	105.4 ± 2.35	19.4 ± 0.44	153.2 ± 0.66	yes	0.0192	95.8 ± 0.65	0.49 ± 0.00	8-9	0.77 ± 0.05	104.8 ± 1.89	0.94 ± 0.02	yes	0.0141
		3	H7	unknown	103.9 ± 0.45	19.4 ± 0.08	153.2 ± 0.66	yes	0.0012	97.7 ± 1.03	0.50 ± 0.01	9	0.70 ± 0.00	102.3 ± 0.45	0.91 ± 0.00	yes	0.0076
		4	H6	unknown	104.9 ± 1.01	19.6 ± 0.19	154.6 ± 1.49	yes	0.0021	94.9 ± 1.19	0.49 ± 0.01	7-8	0.85 ± 0.07	104.7 ± 0.51	0.94 ± 0.00	yes	0.0006
Targeted hybrids	Growth-selected F3	1	H5	P1-8	105.0 ± 0.41	19.6 ± 0.08	154.8 ± 0.60	yes	0.0004	93.9 ± 0.21	0.48 ± 0.00	8	0.80 ± 0.00	104.5 ± 0.31	0.93 ± 0.00	yes	0.0004
	Selected F1	1	H1	P4xP7	107.3 ± 1.16	20.0 ± 0.22	158.1 ± 1.70	yes	0.0007	95.1 ± 0.35	0.49 ± 0.00	9	0.72 ± 0.01	105.7 ± 1.27	0.94 ± 0.01	yes	0.0023
		2	H10	P7xP8	101.5 ± 1.38	19.4 ± 0.26	153.26 ± 2.09	no	0.2911	94.6 ± 0.18	0.48 ± 0.00	8	0.80 ± 0.01	101.2 ± 1.25	0.90 ± 0.01	no	0.3899
		3	H9	P7xP8	100.0 ± 1.05	19.1 ± 0.20	151.0 ± 1.58	no, but faster	>0.9999	93.9 ± 1.18	0.48 ± 0.01	6	1.05 ± 0.01	NA	NA	NA	NA
		4	H11	P3xP7	97.5 ± 1.11	18.6 ± 0.21	148.6 ± 2.71	no	0.0715	93.6 ± 0.31	0.48 ± 0.00	8	0.77 ± 0.01	97.2 ± 1.09	0.87 ± 0.01	no	0.0844
