# Supplementary material for: Large-scale robot-assisted genome shuffling yields industrial Saccharomyces cerevisiae yeasts with increased ethanol tolerance
Source: Biotechnol Biofuels. 2015 Feb 26;8:32. doi: 10.1186/s13068-015-0216-0 (PMC4354739; doi:10.1186/s13068-015-0216-0)
Supplement: Additional file 5: — Performance of hybrid H1 and 26 additional strains in small-scale VHG fermentations under static conditions. Indicated is the average ethanol production with standard deviation and the number of biological replicates this is based on. It is also indicated whether the ethanol production significantly differs from the ethanol production of hybrid H1 (t-test). [file 13068_2015_216_MOESM5_ESM.xlsx]

## Sheet: Blad1
Additional File 5
		EtOH production (% (v/v)
rank	strain	average	stdev	replicates	significant?	p-value
1	Y111	14.92	0.8633	10	no	0.4855
2	H1	14.59	0.9248	6	--
3	Y116	14.01	0.8176	9	no	0.2237
4	Y145	13.98	0.8665	9	no	0.2146
5	Y317	13.72	1.01	10	no	0.1084
6	Y226	13.53	0.9452	8	no	0.0591
7	Y113	13.41	0.7306	8	yes	0.02
8	Y112	13.31		1	NA
9	Y115	13.31	0.975	4	no	0.0696
10	Y224	13.24	0.2475	2	no	0.0991
11	Y356	13.2	0.5374	2	no	0.0991
12	Y242	13.19	0.6602	4	yes	0.032
13	Y180	13.13		1	NA
14	Y359	13.11	0.3465	2	no	0.078
15	Y231	13.09		1	NA
16	Y230	13.05		1	NA
17	Y152	13.03		1	NA
18	Y202	13		1	NA
19	Y176	12.81		1	NA
20	Y144	12.7		1	NA
21	Y245	12.66	0.5632	3	yes	0.0141
22	Y44	12.64		1	NA
23	Y114	12.24		1	NA
24	Y368	12.21		1	NA
25	Y235	12.17		1	NA
26	Y127	11.55		1	NA
27	Y472	8.09	0.2404	2	yes	< 0,0001
